# Supplementary material for: ALKBH5 suppresses malignancy of hepatocellular carcinoma via m6A-guided epigenetic inhibition of LYPD1
Source: Mol Cancer. 2020 Aug 10;19:123. doi: 10.1186/s12943-020-01239-w (PMC7416417; doi:10.1186/s12943-020-01239-w)
Supplement: Supplementary file 2 — Additional file 2 : Table S2. Target sequences of siRNAs and shRNAs utilized in this work. [file 12943_2020_1239_MOESM2_ESM.xlsx]

## Sheet: siRNAs or shRNAs
Gene symbol	Targeted sequence
siALKBH5#1	ACAAGUACUUCUUCGGCGA
siALKBH5#2	GCGCCGUCAUCAACGACUA
shALKBH5#2	CCACCCAGCTATGCTTCAGAT
shALKBH5#3	ACAAGTACTTCTTCGGCGA
siIGF2BP1#1	ACGCUUAGAGAUUGAACAUUC
siIGF2BP1#2	CUCCAAAGUUCGUAUGGUUAU
siIGF2BP2	CAUGCCGCAUGAUUCUUGA
siIGF2BP3	CGGUGAAUGAACUUCAGAAUU
siYTHDF1	CCGCGUCUAGUUGUUCAUGAA
siYTHDF2	GCCCAAUAAUGCAUAUACU
siLYPD1#1	UUCAAGACAUGUGUCAGAAAG
siLYPD1#2	AGCAAAGUGCCGGGAUCAUGU
shLYPD1	UUCAAGACAUGUGUCAGAAAG
siFTO#1	AUAGCCGCUGCUUGUGAGA
siFTO#2	ACACUUGGCUCCCUUAUCU
shFTO	AUAGCCGCUGCUUGUGAGA
