# Supplementary material for: ALKBH5 suppresses malignancy of hepatocellular carcinoma via m6A-guided epigenetic inhibition of LYPD1
Source: Mol Cancer. 2020 Aug 10;19:123. doi: 10.1186/s12943-020-01239-w (PMC7416417; doi:10.1186/s12943-020-01239-w)
Supplement: Supplementary file 3 — Additional file 3 : Table S3. Sequences of primers utilized in this study. [file 12943_2020_1239_MOESM3_ESM.xlsx]

## Sheet: S3.Primers
Gene symbol	Forward primer	Reverse primer
GAPDH	GGAGCGAGATCCCTCCAAAAT	GGCTGTTGTCATACTTCTCATGG
ALKBH5	CGGCGAAGGCTACACTTACG	CCACCAGCTTTTGGATCACCA
COCH	AGAAAACACCCGAGAAGAAAACT	CCAATTCCCAACATTAGAGCCA
LYPD1	AAAGTGCCGGGATCATGTACC	CCGTTACAAAGAGGGGTGTTG
ADAMTS14	CAGCACAGACTTTCGGGGAC	GGAGTGTCGTGGTAGTGTGG
ABCA4	ATGGGCTTCGTGAGACAGATA	CACAAAGCGAATCTTTTGCCTT
TP53I11	GAAGACCCGCAAGATCCTCG	TTTCATTGCCTAAGACCTGGC
COLCA2	CCGGAGCCTTTGCTCAATTC	ACTGGCGAGTAACTGTAGTCT
TMED7	TCTGGTGGTTAGCATAGGGCA	CAACACGAGTTGTGGTGGTTC
CYP4F3	CATCCGTTTTTGCCACCCC	GACGGGCATACCCTTTTGAGG
IL17RB	CAGAGTGGATGCTACAACATGAT	CGGAGTACCCAGCTTACATTCA
VCAN	GTAACCCATGCGCTACATAAAGT	GGCAAAGTAGGCATCGTTGAAA
YTHDF1	ACCTGTCCAGCTATTACCCG	TGGTGAGGTATGGAATCGGAG
YTHDF2	AGCCCCACTTCCTACCAGATG	TGAGAACTGTTATTTCCCCATGC
IGF2BP1	CAAAGGAGCCGGAAAATTCAAAT	CGTCTCACTCTCGGTGTTCA
IGF2BP2	AGCTAAGCGGGCATCAGTTTG	CCGCAGCGGGAAATCAATCT
IGF2BP3	TATATCGGAAACCTCAGCGAGA	GGACCGAGTGCTCAACTTCT
FTO	ACTTGGCTCCCTTATCTGACC	TGTGCAGTGTGAGAAAGGCTT
