# Supplementary material for: ALKBH5 suppresses malignancy of hepatocellular carcinoma via m6A-guided epigenetic inhibition of LYPD1
Source: Mol Cancer. 2020 Aug 10;19:123. doi: 10.1186/s12943-020-01239-w (PMC7416417; doi:10.1186/s12943-020-01239-w)
Supplement: Supplementary file 4 — Additional file 4 : Table S4. Antibodies utilized in this work. [file 12943_2020_1239_MOESM4_ESM.xlsx]

## Sheet: S4.Antibodies
Antibody	Source	Identifier
anti-GAPDH	Proteintech	Cat#10494-1-AP
anti-ALKBH5 (WB)	Proteintech	Cat#16837-1-AP
anti-ALKBH5 (IP)	Sigma-Aldrich	Cat#ABE547
anti-ALKBH5 (IHC)	Sigma-Aldrich	Cat#HPA007196
anti-LYPD1 (WB, IHC)	Thermo Fisher Scientific	Cat#PA5-26749
m6A (dot blot)	SYSY	Cat#202003
m6A (IP)	Merck Millipore	Cat#MABE1006
IGF2BP1 (IP)	Abclonal	Cat#A13581
anti-PI3K p85	Diagbio	Cat#db951
anti-PI3K p110	Diagbio	Cat#db1678
anti-AKT	Cell Signaling Technology	Cat#4685
anti-p-AKT(Ser473)	Cell Signaling Technology	Cat#4060
anti-mTOR	Cell Signaling Technology	Cat#2983
anti-p-mTOR(Ser2448)	Cell Signaling Technology	Cat#5536
anti-p-mTOR(Ser2481)	Cell Signaling Technology	Cat#2974
anti-p70S6K	Cell Signaling Technology	Cat#2708
anti-p-p70S6K(T389)	Cell Signaling Technology	Cat#9234
anti-RPS6	Cell Signaling Technology	Cat#2217
anti-p-RPS6(Ser235/236)	Abclonal	Cat#AP0538
anti-CDC42	Cell Signaling Technology	Cat#2466
anti-RhoA	Cell Signaling Technology	Cat#2117
anti-RhoC	Cell Signaling Technology	Cat#3430
anti-Rac1/2/3	Cell Signaling Technology	Cat#2465
anti-PCNA (IHC)	Cell Signaling Technology	Cat#13110
anti-FTO	Abcam	Cat#ab124892
